# Supplementary material for: Prebiotic Potential of Brewer’s Spent Grain Residual Solid After Enzymatic Hydrolysis: Evidence from a Colonic Fermentation Study
Source: Foods. 2026 Jul 3;15(13):2378. doi: 10.3390/foods15132378 (PMC13362525; doi:10.3390/foods15132378)
Supplement: Supplementary file 1 [file foods-15-02378-s001.zip]

Archive with 1 entries (1 files):
- foods-4392841-supplementary.pdf
